# Supplementary material for: Transcription Factor IAA27 Positively Regulates P Uptake through Promoted Adventitious Root Development in Apple Plants
Source: Int J Mol Sci. 2022 Nov 14;23(22):14029. doi: 10.3390/ijms232214029 (PMC9695701; doi:10.3390/ijms232214029)
Supplement: Supplementary file 1 [file ijms-23-14029-s001.zip]

Archive with 2 entries (2 files):
- Supplement Figure.pdf
- Supplement Table.xlsx
