# Supplementary material for: Transcription Factor IAA27 Positively Regulates P Uptake through Promoted Adventitious Root Development in Apple Plants
Source: Int J Mol Sci. 2022 Nov 14;23(22):14029. doi: 10.3390/ijms232214029 (PMC9695701; doi:10.3390/ijms232214029)
Supplement: Supplementary file 1 [file ijms-23-14029-s001.zip › Supplement Table.xlsx]

## Sheet: Table S1
Supplementary Table. S1. All primers used in this study.
Primer name	Sequence (5'-3')	Used for
IAA27-F	TGAGGTCCACAATTGGTTG	Gene amplification
IAA27-R	CCGTTTCAATGCCTGGAG
IAA27-OE-GFP-F	CATATGCCCGTCGACCCCGGGTGAGGTCCACAATTGGTTGAAA	Subcellular localization
IAA27-OE-GFP-R	CATGGATCCGGTACCCCCGGGTTCCGGTTCTTGCATTTCTCC
IAA27-OE-F	GACCCCGGGGGTACCGGATCCTGAGGTCCACAATTGGTTGAAA	Overexpression
IAA27-OE-R	AGAGTTGTTGATTCAGAATTCCCGTTTCAATGCCTGGAGAA
IAA27-RNAi-1-F	TTGGAGAGAACACGGGGGACTCTAGATATGTGAAGGTTGGCATGGA	RNAi
IAA27-RNAi-1-R	CCAATTGGGGTTCCCCCGGGGTCGACTGGAGCTAGACCGATTGCTT
IAA27-RNAi-2-F	AAGCTGGGTTCGAAATCGAT GGTACC TGGAGCTAGACCGATTGCTT
IAA27-RNAi-2-R	TTGAACGATCGGGGAAATTC GAGCTC TATGTGAAGGTTGGCATGGA
TRV2-F	TGGGGATCCGGTACCGAGCTCGCCAAGAAAGAGGTTTCTTCTGTT	TRV2
TRV2-R	GGCCTCGAGACGCGTGAGCTCCGTTGAGAAGATCCATCAGACGA
TRV1-F	TTACAGGTTATTTGGGCTAG	TRV1
TRV1-R	CCGGGTTCAATTCCTTATC
IAA27-TRV2-F	TGGGGATCCGGTACCGAGCTCGCCAAGAAAGAGGTTTCTTCTGTT	TRV2
IAA27-TRV2-R	GGCCTCGAGACGCGTGAGCTCCGTTGAGAAGATCCATCAGACGA
ARF3-F	CGAAAGAACCCAAGTCCC	Gene amplification
ARF3-R	GTCAGATTTTGGTACGCTACA
ARF8-F	GTAAGATTGGACCGGTACTTGAATC	Gene amplification
ARF8-R	CTAGCAAAGCATTGGCGT
ARF15-F	GAGAACCTATCTTGCTTGC	Gene amplification
ARF15-R	CTAAGCAAATATGCTCAAAGGACC
ARF17-F	ATGCCTCCGCCTCATGGCCGTT	Gene amplification
ARF17-R	TCACAAAGTACAAGAATCAAC
ARF19-F	CTCTCTCTCTCTCTCTCATCCGTAG	Gene amplification
ARF19-R	CTTATGGCACAGCAGCCACCA
ARF26-F	CTGAGAGCAGGAAGAAAAGG	Gene amplification
ARF26-R	TTACATTCCTACGTTGTTGCTGC
ARF27-F	ATGAAGGTTCCCACAAATGGG	Gene amplification
ARF27-R	TTACCGATTAAACGAGGCTGC
ARF28-F	ATGAAGGTTCCCACCAATGGG	Gene amplification
ARF28-R	TCATGCATTTCCACTGGC
IAA27-BD-F	ATGGCCATGGAGGCCGAATTCTGAGGTCCACAATTGGTTGAAA	Y2H
IAA27-BD-R	TCGACGGATCCCCGGGAATTCCCGTTTCAATGCCTGGAGAA
ARF3-AD-F	GCCATGGAGGCCAGTGAATTCATGAAGCCGCCGGCGAAC	Y2H
ARF3-AD-R	ATGCCCACCCGGGTGGAATTCTTAGGCCTTCCCGCCATC
ARF8-AD-F	GCCATGGAGGCCAGTGAATTCATGAGGCTTTCTTCTTCGTCATCA	Y2H
ARF8-AD-R	ATGCCCACCCGGGTGGAATTCTTAGTAGTCGAGTGATCCCAAAGATG
ARF15-AD-F	GCCATGGAGGCCAGTGAATTCATGGGGAATTCTAGTCAGAACTCG	Y2H
ARF15-AD-R	ATGCCCACCCGGGTGGAATTCCTAAGCAAATATGCTCAAAGGACCG
ARF17-AD-F	GCCATGGAGGCCAGTGAATTCATGCCTCCGCCTCATGGC	Y2H
ARF17-AD-R	ATGCCCACCCGGGTGGAATTCTCACAAAGTACAAGAATCAACAGCTG
ARF19-AD-F	GCCATGGAGGCCAGTGAATTCATGCCTCCGCCCCGTCAG	Y2H
ARF19-AD-R	ATGCCCACCCGGGTGGAATTCTCACAAAGTACAAGCTTCAACAGCT
ARF26-AD-F	GCCATGGAGGCCAGTGAATTCATGATTACATTTATGGATTCAAAAGAGAA	Y2H
ARF26-AD-R	ATGCCCACCCGGGTGGAATTCTTACATTCCTACGTTGTTGCTGC
ARF27-AD-F	GCCATGGAGGCCAGTGAATTCATGAAGGTTCCCACAAATGGG	Y2H
ARF27-AD-R	ATGCCCACCCGGGTGGAATTCTTACCGATTAAACGAGGCTGCA
ARF28-AD-F	GCCATGGAGGCCAGTGAATTCATGAAGGTTCCCACCAATGGG	Y2H
ARF28-AD-R	ATGCCCACCCGGGTGGAATTCTCATGCATTTCCACTGGCAG
IAA27-NE-F	TGGCGCGCCACTAGTGGATCCATGTCTAGGCCACTGGAGCTTG	BiFC
IAA27-NE-R	GACAGTACTATCGATGGATCCGTTCCGGTTCTTGCATTTCTCC
ARF3-CE-F	TGGCGCGCCACTAGTGGATCCATGAAGCCGCCGGCGAAC	BiFC
ARF3-CE-R	GACAGTACTATCGATGGATCCGGCCTTCCCGCCATCCGA
ARF8-CE-F	TGGCGCGCCACTAGTGGATCCATGAGGCTTTCTTCTTCGTCATCA	BiFC
ARF8-CE-R	GACAGTACTATCGATGGATCCGTAGTCGAGTGATCCCAAAGATGC
ARF15-CE-F	TGGCGCGCCACTAGTGGATCCATGGGGAATTCTAGTCAGAACTCG	BiFC
ARF15-CE-R	GACAGTACTATCGATGGATCCAGCAAATATGCTCAAAGGACCG
ARF17-CE-F	TGGCGCGCCACTAGTGGATCCATGCCTCCGCCTCATGGC	BiFC
ARF17-CE-R	GACAGTACTATCGATGGATCCCAAAGTACAAGAATCAACAGCTGAGG
ARF19-CE-F	TGGCGCGCCACTAGTGGATCCATGCCTCCGCCCCGTCAG	BiFC
ARF19-CE-R	GACAGTACTATCGATGGATCCCAAAGTACAAGCTTCAACAGCTGAT
ARF26-CE-F	TGGCGCGCCACTAGTGGATCCATGATTACATTTATGGATTCAAAAGAGAA	BiFC
ARF26-CE-R	GACAGTACTATCGATGGATCCCATTCCTACGTTGTTGCTGCC
ARF27-CE-F	TGGCGCGCCACTAGTGGATCCATGAAGGTTCCCACAAATGGG	BiFC
ARF27-CE-R	GACAGTACTATCGATGGATCCCCGATTAAACGAGGCTGCAG
ARF28-CE-F	TGGCGCGCCACTAGTGGATCCATGAAGGTTCCCACCAATGGG	BiFC
ARF28-CE-R	GACAGTACTATCGATGGATCCTGCATTTCCACTGGCAGTTCC
IAA27-His-F	TTGTCGACGGAGCTCGAATTCATGTCTAGGCCACTGGAGCTTG	Pull down
IAA27-His-R	GCTGATATCGGATCCGAATTCGTTCCGGTTCTTGCATTTCTCC
ARF3-GST-F	CCGCGTGGATCCCCGGAATTCATGAAGCCGCCGGCGAAC	Pull down
ARF3-GST-R	CTCGAGTCGACCCGGGAATTCTTAGGCCTTCCCGCCATC
ARF8-GST-F	CCGCGTGGATCCCCGGAATTCATGAGGCTTTCTTCTTCGTCATCA	Pull down
ARF8-GST-R	CTCGAGTCGACCCGGGAATTCTTAGTAGTCGAGTGATCCCAAAGATG
ARF15-GST-F	CCGCGTGGATCCCCGGAATTCATGGGGAATTCTAGTCAGAACTCG	Pull down
ARF15-GST-R	CTCGAGTCGACCCGGGAATTCCTAAGCAAATATGCTCAAAGGACCG
ARF17-GST-F	CCGCGTGGATCCCCGGAATTCATGCCTCCGCCTCATGGC	Pull down
ARF17-GST-R	CTCGAGTCGACCCGGGAATTCTCACAAAGTACAAGAATCAACAGCTG
ARF19-GST-F	CCGCGTGGATCCCCGGAATTCATGCCTCCGCCCCGTCAG	Pull down
ARF19-GST-R	CTCGAGTCGACCCGGGAATTCTCACAAAGTACAAGCTTCAACAGCT
ARF26-GST-F	CCGCGTGGATCCCCGGAATTCATGATTACATTTATGGATTCAAAAGAGAA	Pull down
ARF26-GST-R	CTCGAGTCGACCCGGGAATTCTTACATTCCTACGTTGTTGCTGC
ARF27-GST-F	CCGCGTGGATCCCCGGAATTCATGAAGGTTCCCACAAATGGG	Pull down
ARF27-GST-R	CTCGAGTCGACCCGGGAATTCTTACCGATTAAACGAGGCTGCA
ARF28-GST-F	CCGCGTGGATCCCCGGAATTCATGAAGGTTCCCACCAATGGG	Pull down
ARF28-GST-R	CTCGAGTCGACCCGGGAATTCTCATGCATTTCCACTGGCAG
LBD16-Pro-F	GGGTAATCTAAACGCTATATATGGG	Promoter amplification
LBD16-Pro-R	GTGGGGCATTGAGAAACGT
SAUR76-Pro-F	AGAGGGTTGTTGGTTACGG	Promoter amplification
SAUR76-Pro-R	CAGAAAGAGAGAGAGCC
LBD16-PlacZi-F	CTTGAATTCGAGCTCGGTACCGGGTAATCTAAACGCTATATATGGGTAA	Y1H
LBD16-PlacZi-R	ATACAGAGCACATGCCTCGAGGTGGGGCATTGAGAAACGTAA
SAUR76-PlacZi-F	CTTGAATTCGAGCTCGGTACCAGAGGGTTGTTGGTTACGGTGT	Y1H
SAUR76-PlacZi-R	ATACAGAGCACATGCCTCGAGCAGAAAGAGAGAGAGCCTGAATCG
ARF8-pJG45-F	GATTATGCCTCTCCCGAATTCATGAGGCTTTCGTCTTCGTCAT	Y1H
ARF8-pJG45-R	CTTCTCGAGTCGGCCGAATTCTTAGTAGTCGAGTGATCCCAAAGATG
ARF26-pJG45-F	GATTATGCCTCTCCCGAATTCATGATTACATTTATGGATTCAAAAGAGAA	Y1H
ARF26-pJG45-R	CTTCTCGAGTCGGCCGAATTCTTACATTCCTACGTTGTTGCTGC
ARF27-pJG45-F	GATTATGCCTCTCCCGAATTCATGAAGGTTCCCACAAATGGG	Y1H
ARF27-pJG45-R	CTTCTCGAGTCGGCCGAATTCTTACCGATTAAACGAGGCTGCA
SAUR76-P1-PlacZi-F	CTTGAATTCGAGCTCGGTACCAGAGGGTTGTTGGTTACGGTGT	Y1H
SAUR76-P1-PlacZi-R	GTCGACAGATCCCCGGGTACCAATTTTTCTCCTAATCCTTTATCCTTG
SAUR76-P2-PlacZi-F	CTTGAATTCGAGCTCGGTACCTACAGAGGCTCTCTCTCTCCCCT	Y1H
SAUR76-P2-PlacZi-R	GTCGACAGATCCCCGGGTACCCACAAAATTAGAGGTCTTGGAACAA
SAUR76-P3-PlacZi-F	CTTGAATTCGAGCTCGGTACCCATCAACATTTGGTGCCGTCT	Y1H
SAUR76-P3-PlacZi-R	GTCGACAGATCCCCGGGTACCATTGAATGGGTGTGTCTCTGAGTG
ARF8-62SK-F	CCCGTCGACCCCGGGGGTACCATGAGGCTTTCTTCTTCGTCATCA	LUC
ARF8-62SK-R	TCAGAATTCGGATCCGGTACCTTAGTAGTCGAGTGATCCCAAAGATG
ARF26-62SK-F	CCCGTCGACCCCGGGGGTACCATGATTACATTTATGGATTCAAAAGAGAA	LUC
ARF26-62SK-R	TCAGAATTCGGATCCGGTACCTTACATTCCTACGTTGTTGCTGC
ARF27-62SK-F	GACCCCGGGGGTACCGGATCCATGAAGGTTCCCACAAATGGG	LUC
ARF27-62SK-R	AGAGTTGTTGATTCAGAATTCTTACCGATTAAACGAGGCTGCA
LBD16-LUC-F	CTATAGGGCGAATTGGGTACCGGGTAATCTAAACGCTATATATGGGTAA	LUC
LBD16-LUC-R	CTCGAGGGGGGGCCCGGTACCGTGGGGCATTGAGAAACGTAA
SAUR76-LUC-F	CTATAGGGCGAATTGGGTACCAGAGGGTTGTTGGTTACGGTGT	LUC
SAUR76-LUC-R	CTCGAGGGGGGGCCCGGTACCCAGAAAGAGAGAGAGCCTGAATCG
SAUR76-1-hot-probe-F	ATATTCACGGTCGGATTTACGT	EMSA
SAUR76-1-hot-probe-R	ACGTAAATCCGACCGTGAATAT
SAUR76-1-cold-probe-F	ATATTCACGGTCGGATTTACGT
SAUR76-1-cold-probe-R	ACGTAAATCCGACCGTGAATAT
SAUR76-1-mutant-F	ATATTCACGAAAAAATTTACGT
SAUR76-1-mutant-R	ACGTAAATTTTTTCGTGAATAT
SAUR76-2-hot-probe-F	TAAAAAATTATGTCGGTTCTCT	EMSA
SAUR76-2-hot-probe-R	AGAGAACCGACATAATTTTTTA
SAUR76-2-cold-probe-F	TAAAAAATTATGTCGGTTCTCT
SAUR76-2-cold-probe-R	AGAGAACCGACATAATTTTTTA
SAUR76-2-mutant-F	TAAAAAATTAAAAAAGTTCTCT
SAUR76-2-mutant-R	AGAGAACTTTTTTAATTTTTTA
ARF27-GST-F	CCGCGTGGATCCCCGGAATTCATGAAGGTTCCCACAAATGGG	EMSA
ARF27-GST-R	CTCGAGTCGACCCGGGAATTCTTACCGATTAAACGAGGCTGCA
PHR1-qRT-F	GAGAGCAGTAGTTGTAGCGGCA	qRT-PCR
PHR1-qRT-R	AACTTGGGACTGCTGGACC
LBD16-qRT-F	GCCTATGAAGCTCAAGCAAG	qRT-PCR
LBD16-qRT-R	TGCTTGTGACTGATCCATTCAC
IAA27-qRT-F	GCCAAGAAAGAGGTTTCTTCTG	qRT-PCR
IAA27-qRT-R	GGACCCTTGTTTGCCCTCA
PIN1b-qRT-F	CACCAACGACCCTTACAACA	qRT-PCR
PIN1b-qRT-R	AAGTGTACCAGATAATGCACTGG
SAUR76-qPCR-F	GAAGATTACTCCACCGACGGA	qRT-PCR
SAUR76-qPCR-R	GGCTGTGGATCGACATTCTC
Notes: RNAi，RNA interference; VIGS, virus-induced gene silencing; Y2H, yeast two-hybrid; BiFC，Bimolecular fluorescence complementation；Y1H, yeast one-hybrid; LUC, dual-luciferase reporter assay; EMSA, electrophoretic mobility shift assay; qRT-PCR, quantitative real time-PCR.

## Sheet: Table S2
		Table. S2. The ARF genes’ functional annotations retrieved from the TAIR database.
		Locus in apple	Decription in apple	Homologous protein in Arabidopsis	Description in Arabidopsis	Detailed description in Arabidopsis
		MD16G1239300	MdARF3	AtARF19	AT1G19220.1	lateral root development, lateral root formation, response to auxin
		MD17G1131500	MdARF8	AtARF6	AT1G30330.2	response to auxin
		MD03G1119500	MdARF15	AtARF16	AT4G30080.1	cell division, response to auxin, root cap development
		MD15G1359400	MdARF17	AtARF17	AT1G77850.1	adventitious root development
		MD00G1103900	MdARF19	AtARF17	AT1G77850.1	adventitious root development
		MD04G1096900	MdARF26	AtARF16	AT4G30080.1	cell division, response to auxin, root cap development
		MD15G1221400	MdARF27	AtARF19	AT1G19220.1	lateral root development, lateral root formation, response to auxin
		MD02G1096700	MdARF28	AtARF19	AT1G19220.1	lateral root development, lateral root formation, response to auxin
